# Supplementary material for: RNA expression patterns in serum microvesicles from patients with glioblastoma multiforme and controls
Source: BMC Cancer. 2012 Jan 17;12:22. doi: 10.1186/1471-2407-12-22 (PMC3329625; doi:10.1186/1471-2407-12-22)
Supplement: Additional file 2 — Table S1: Top 200 most down-regulated genes with p < 0.05 in all three normalizations after correction for False Discovery Rate. Table S2: Top 200 most up-regulated genes with p < 0.05 in all three normalizations after correction for False Discovery Rate. Table S3: Sequences and ABI IDs of TaqMan qPCR assays. [file 1471-2407-12-22-S2.XLSX]

## Sheet: SupplementaryTable1
No.	Agilent ID	Gene Symbol	Fold	Description
1	A_24_P143189	TMSL3	4.21	Homo sapiens thymosin-like 3 (TMSL3), mRNA [NM_183049]
2	A_24_P530977	A_24_P530977	4	Unknown
3	A_23_P111701	GNG11	3.86	Homo sapiens guanine nucleotide binding protein (G protein), gamma 11 (GNG11), mRNA [NM_004126]
4	A_23_P324384	RPS4Y2	3.8	Homo sapiens ribosomal protein S4, Y-linked 2 (RPS4Y2), mRNA [NM_001039567]
5	A_23_P138717	RGS10	3.63	Homo sapiens regulator of G-protein signaling 10 (RGS10), variant 1, mRNA [NM_001005339]
6	A_23_P259314	RPS4Y1	3.62	Homo sapiens ribosomal protein S4, Y-linked 1 (RPS4Y1), mRNA [NM_001008]
7	A_23_P37441	B2M	3.6	Homo sapiens beta-2-microglobulin (B2M), mRNA [NM_004048]
8	A_23_P152838	CCL5	3.35	Homo sapiens chemokine (C-C motif) ligand 5 (CCL5), mRNA [NM_002985]
9	A_32_P57854	AL049447	3.35	Homo sapiens mRNA; cDNA DKFZp586A0722 (from clone DKFZp586A0722). [AL049447]
10	A_23_P250671	GPX1	3.27	Homo sapiens glutathione peroxidase 1 (GPX1), transcript variant 2, mRNA [NM_201397]
11	A_24_P548354	RPS29	3.12	Homo sapiens ribosomal protein S29 (RPS29), transcript variant 1, mRNA [NM_001032]
12	A_23_P153905	IER2	3.12	Homo sapiens immediate early response 2 (IER2), mRNA [NM_004907]
13	A_23_P2661	RAP1B	2.94	Homo sapiens RAP1B, member of RAS oncogene family (RAP1B), transcript variant 1, mRNA [NM_015646]
14	A_23_P164047	MMD	2.93	Homo sapiens monocyte to macrophage differentiation-associated (MMD), mRNA [NM_012329]
15	A_23_P205549	MAX	2.89	Homo sapiens MYC associated factor X (MAX), transcript variant 3, mRNA [NM_145113]
16	A_23_P69218	TMEM111	2.87	Homo sapiens transmembrane protein 111 (TMEM111), mRNA [NM_018447]
17	A_23_P76961	RPS29	2.82	Homo sapiens ribosomal protein S29 (RPS29), transcript variant 1, mRNA [NM_001032]
18	A_23_P77779	RPL19	2.81	Homo sapiens ribosomal protein L19 (RPL19), mRNA [NM_000981]
19	A_24_P142223	RPL13	2.8	Homo sapiens ribosomal protein L13 (RPL13), transcript variant 2, mRNA [NM_033251]
20	A_24_P307205	LOC392497	2.78	PREDICTED: Homo sapiens similar to 40S ribosomal protein S6 (LOC392497), mRNA [XR_018138]
21	A_23_P4572	MRCL3	2.74	Homo sapiens myosin regulatory light chain MRCL3 (MRCL3), mRNA [NM_006471]
22	A_23_P123330	RPL30	2.72	Homo sapiens ribosomal protein L30 (RPL30), mRNA [NM_000989]
23	A_23_P74629	RPS27	2.7	Homo sapiens ribosomal protein S27 (metallopanstimulin 1) (RPS27), mRNA [NM_001030]
24	A_24_P144025	ENST00000337102	2.7	40S ribosomal protein S21. [Source:Uniprot/SWISSPROT;Acc:P63220] [ENST00000337102]
25	A_23_P107073	RPA1	2.68	Homo sapiens replication protein A1, 70kDa (RPA1), mRNA [NM_002945]
26	A_23_P53476	LDHB	2.67	Homo sapiens lactate dehydrogenase B (LDHB), mRNA [NM_002300]
27	A_23_P123563	RPS6	2.67	Homo sapiens ribosomal protein S6 (RPS6), mRNA [NM_001010]
28	A_24_P418809	GNAS	2.67	Homo sapiens GNAS complex locus (GNAS), transcript variant 2, mRNA [NM_080425]
29	A_23_P126388	SH3BGRL3	2.66	Homo sapiens SH3 domain binding glutamic acid-rich protein like 3 (SH3BGRL3), mRNA [NM_031286]
30	A_32_P36235	IER2	2.66	Homo sapiens immediate early response 2 (IER2), mRNA [NM_004907]
31	A_24_P41979	A_24_P41979	2.65	Unknown
32	A_24_P501265	BU956542	2.62	BU956542 AGENCOURT_10615527 NIH_MGC_107 Homo sapiens cDNA clone IMAGE:6730153 5', mRNA sequence [BU956542]
33	A_24_P238426	A_24_P238426	2.62	Unknown
34	A_32_P857658	RPLP1	2.6	Homo sapiens ribosomal protein, large, P1 (RPLP1), transcript variant 1, mRNA [NM_001003]
35	A_23_P91769	NDUFA6	2.6	Homo sapiens NADH dehydrogenase (ubiquinone) 1 alpha subcomplex, 6, 14kDa (NDUFA6), nuclear gene encoding mitochondrial protein, mRNA [NM_002490]
36	A_23_P7066	RPL9	2.57	Homo sapiens ribosomal protein L9 (RPL9), transcript variant 1, mRNA [NM_000661]
37	A_24_P148235	RPS27	2.56	Homo sapiens ribosomal protein S27 (metallopanstimulin 1) (RPS27), mRNA [NM_001030]
38	A_23_P85800	CD52	2.55	Homo sapiens CD52 molecule (CD52), mRNA [NM_001803]
39	A_23_P62605	RPL11	2.54	Homo sapiens ribosomal protein L11 (RPL11), mRNA [NM_000975]
40	A_24_P929974	A_24_P929974	2.54	Unknown
41	A_24_P142228	RPL13	2.53	Homo sapiens ribosomal protein L13 (RPL13), transcript variant 2, mRNA [NM_033251]
42	A_23_P82128	RPS12	2.53	Homo sapiens ribosomal protein S12 (RPS12), mRNA [NM_001016]
43	A_23_P37445	RPLP1	2.52	Homo sapiens ribosomal protein, large, P1 (RPLP1), transcript variant 1, mRNA [NM_001003]
44	A_24_P323715	ENST00000383061	2.51	PREDICTED: Homo sapiens similar to myosin regulatory light chain-like (LOC442204), mRNA
45	A_24_P29818	RPL30	2.5	Homo sapiens ribosomal protein L30 (RPL30), mRNA [NM_000989]
46	A_23_P147888	RPLP2	2.5	Homo sapiens ribosomal protein, large, P2 (RPLP2), mRNA [NM_001004]
47	A_24_P247153	RPS25	2.49	Homo sapiens ribosomal protein S25 (RPS25), mRNA [NM_001028]
48	A_23_P151120	ACRBP	2.49	Homo sapiens acrosin binding protein (ACRBP), mRNA [NM_032489]
49	A_32_P81149	RPL14	2.49	Homo sapiens ribosomal protein L14 (RPL14), transcript variant 2, mRNA [NM_003973]
50	A_32_P30710	RPL23	2.47	Homo sapiens ribosomal protein L23 (RPL23), mRNA [NM_000978]
51	A_23_P79732	RPS27A	2.47	Homo sapiens ribosomal protein S27a (RPS27A), mRNA [NM_002954]
52	A_24_P126890	RPL9	2.47	Homo sapiens ribosomal protein L9 (RPL9), transcript variant 1, mRNA [NM_000661]
53	A_24_P126691	LOC645693	2.47	PREDICTED: Homo sapiens similar to eukaryotic translation elongation factor 1 alpha 2 (LOC645693)
54	A_23_P82693	PABPC1	2.46	Homo sapiens poly(A) binding protein, cytoplasmic 1 (PABPC1), mRNA [NM_002568]
55	A_24_P357760	LOC728131	2.46	Homo sapiens cDNA clone MGC:59872 IMAGE:6301163, complete cds. [BC052613]
56	A_23_P18142	RPL32	2.46	Homo sapiens ribosomal protein L32 (RPL32), transcript variant 3, mRNA [NM_001007074]
57	A_32_P182882	RPS25	2.46	Homo sapiens ribosomal protein S25 (RPS25), mRNA [NM_001028]
58	A_24_P84408	A_24_P84408	2.45	Unknown
59	A_23_P119196	KLF2	2.45	Homo sapiens Kruppel-like factor 2 (lung) (KLF2), mRNA [NM_016270]
60	A_23_P46182	RPS8	2.44	Homo sapiens ribosomal protein S8 (RPS8), mRNA [NM_001012]
61	A_23_P210285	A_23_P210285	2.44	Unknown
62	A_24_P287129	HSPA8	2.44	Homo sapiens heat shock 70kDa protein 8 (HSPA8), transcript variant 1, mRNA [NM_006597]
63	A_24_P181120	PFDN5	2.43	Homo sapiens prefoldin subunit 5 (PFDN5), transcript variant 1, mRNA [NM_002624]
64	A_32_P175580	RPS15A	2.43	Homo sapiens ribosomal protein S15a, mRNA (cDNA clone MGC:2466 IMAGE:2967511), complete cds. [BC001697]
65	A_24_P298238	A_24_P298238	2.42	Unknown
66	A_23_P26713	RPL23	2.42	Homo sapiens ribosomal protein L23 (RPL23), mRNA [NM_000978]
67	A_23_P47357	RPS25	2.42	Homo sapiens ribosomal protein S25 (RPS25), mRNA [NM_001028]
68	A_24_P264207	PTMA	2.42	Homo sapiens prothymosin, alpha (gene sequence 28) (PTMA), mRNA [NM_002823]
69	A_23_P68942	RPL3	2.42	Homo sapiens ribosomal protein L3 (RPL3), transcript variant 1, mRNA [NM_000967]
70	A_23_P74145	CD48	2.41	Homo sapiens CD48 molecule (CD48), mRNA [NM_001778]
71	A_23_P102071	AK027315	2.4	Homo sapiens cDNA FLJ14409 fis, clone HEMBA1004408, moderately similar to PEPTIDYL-PROLYL CIS-TRANS ISOMERASE 10 (EC 5.2.1.8). [AK027315]
72	A_32_P190648	BX096698	2.4	BX096698 Soares breast 2NbHBst Homo sapiens cDNA clone IMAGp998E11242, mRNA sequence [BX096698]
73	A_32_P84605	RPS23	2.39	Homo sapiens ribosomal protein S23 (RPS23), mRNA [NM_001025]
74	A_24_P392195	A_24_P392195	2.38	Unknown
75	A_24_P212864	LOC646161	2.38	PREDICTED: Homo sapiens similar to 60S ribosomal protein L26 (LOC646161), mRNA [XR_018048]
76	A_24_P84808	LOC729449	2.37	PREDICTED: Homo sapiens similar to 60S ribosomal protein L7 (LOC729449), mRNA [XR_015548]
77	A_32_P24581	RPS27A	2.37	Homo sapiens ribosomal protein S27a (RPS27A), mRNA [NM_002954]
78	A_23_P81492	RPS14	2.37	Homo sapiens ribosomal protein S14 (RPS14), transcript variant 3, mRNA [NM_005617]
79	A_24_P914088	THC2527647	2.36	Q59GY2_HUMAN (Q59GY2) Ribosomal protein L4 variant (Fragment), partial (51%) [THC2527647]
80	A_32_P235128	RPL37	2.36	Homo sapiens ribosomal protein L37 (RPL37), mRNA [NM_000997]
81	A_23_P126474	SSR2	2.36	Homo sapiens signal sequence receptor, beta (translocon-associated protein beta) (SSR2), mRNA [NM_003145]
82	A_32_P13728	HSPA8	2.36	Homo sapiens heat shock 70kDa protein 8 (HSPA8), transcript variant 1, mRNA [NM_006597]
83	A_24_P542375	PTMA	2.36	Homo sapiens prothymosin, alpha (gene sequence 28) (PTMA), mRNA [NM_002823]
84	A_24_P67100	LOC646949	2.35	PREDICTED: Homo sapiens similar to ribosomal protein L23 (LOC646949), mRNA [XR_017294]
85	A_24_P50567	A_24_P50567	2.35	Unknown
86	A_24_P272873	LOC645683	2.35	Homo sapiens cDNA clone MGC:87657 IMAGE:5271409, complete cds. [BC067891]
87	A_23_P9061	EIF3S3	2.35	Homo sapiens eukaryotic translation initiation factor 3, subunit 3 gamma, 40kDa (EIF3S3), mRNA [NM_003756]
88	A_24_P681218	THC2544911	2.34	MUSEFTU elongation factor Tu {Mus musculus} (exp=-1; wgp=0; cg=0), partial (37%) [THC2544911]
89	A_23_P39125	GLTSCR2	2.34	Homo sapiens glioma tumor suppressor candidate region gene 2 (GLTSCR2), mRNA [NM_015710]
90	A_24_P203726	LOC441876	2.34	PREDICTED: Homo sapiens similar to 40S ribosomal protein S16, transcript variant 1 (LOC441876), mRNA [XM_497657]
91	A_24_P280803	RPS21	2.34	Homo sapiens ribosomal protein S21, mRNA (cDNA clone MGC:9438 IMAGE:3903320), complete cds. [BC018140]
92	A_24_P306968	A_24_P306968	2.33	Unknown
93	A_24_P195145	LOC392358	2.33	PREDICTED: Homo sapiens similar to 40S ribosomal protein S6 (LOC392358), mRNA [XR_018386]
94	A_24_P306527	ENST00000308989	2.32	PREDICTED: Homo sapiens similar to ribosomal protein L31 (LOC729005), mRNA [XM_001133428]
95	A_24_P135801	LOC729329	2.32	full-length cDNA clone CS0DK011YI14 of HeLa cells Cot 25-normalized of Homo sapiens (human) [CR620748]
96	A_23_P141389	RPL27	2.32	Homo sapiens ribosomal protein L27 (RPL27), mRNA [NM_000988]
97	A_24_P366546	RPL31P10	2.31	PREDICTED: Homo sapiens similar to ribosomal protein L31 (LOC390283), mRNA [XR_018695]
98	A_23_P214666	RPS18	2.31	Homo sapiens ribosomal protein S18 (RPS18), mRNA [NM_022551]
99	A_24_P862524	A_24_P862524	2.31	Unknown
100	A_32_P166392	NACA3P	2.31	PREDICTED: Homo sapiens similar to nascent polypeptide-associated complex alpha (LOC389240), mRNA
101	A_23_P501849	RPL13	2.31	Homo sapiens ribosomal protein L13 (RPL13), transcript variant 2, mRNA [NM_033251]
102	A_24_P255252	A_24_P255252	2.3	Unknown
103	A_23_P69431	RPL4	2.29	Homo sapiens ribosomal protein L4 (RPL4), mRNA [NM_000968]
104	A_24_P341376	A_24_P341376	2.29	Unknown
105	A_24_P306726	TPT1	2.29	Homo sapiens tumor protein, translationally-controlled 1 (TPT1), mRNA [NM_003295]
106	A_23_P93844	TOMM7	2.29	Homo sapiens translocase of outer mitochondrial membrane 7 homolog (yeast), mRNA [NM_019059]
107	A_23_P24594	HSPA8	2.29	Homo sapiens heat shock 70kDa protein 8 (HSPA8), transcript variant 1, mRNA [NM_006597]
108	A_24_P152433	ENST00000312528	2.28	Unknown
109	A_32_P93868	RPL13	2.28	Homo sapiens ribosomal protein L13 (RPL13), transcript variant 2, mRNA [NM_033251]
110	A_32_P47701	EEF1A1	2.28	Homo sapiens eukaryotic translation elongation factor 1 alpha 1 (EEF1A1), mRNA [NM_001402]
111	A_23_P7221	RPL34	2.28	Homo sapiens ribosomal protein L34 (RPL34), transcript variant 2, mRNA [NM_033625]
112	A_23_P43141	EIF3S6	2.27	Homo sapiens eukaryotic translation initiation factor 3, subunit 6 48kDa (EIF3S6), mRNA [NM_001568]
113	A_32_P5836	LOC648378	2.27	PREDICTED: Homo sapiens similar to ribosomal protein S14 (LOC648378), mRNA [XR_018303]
114	A_24_P221375	A_24_P221375	2.27	Unknown
115	A_23_P162228	NACA	2.26	Homo sapiens nascent-polypeptide-associated complex alpha polypeptide (NACA), mRNA [NM_005594]
116	A_23_P142475	RPS28	2.26	Homo sapiens ribosomal protein S28 (RPS28), mRNA [NM_001031]
117	A_23_P18292	RPL14	2.25	Homo sapiens ribosomal protein L14 (RPL14), transcript variant 2, mRNA [NM_003973]
118	A_23_P78888	FBL	2.25	Homo sapiens fibrillarin (FBL), mRNA [NM_001436]
119	A_23_P200955	A_23_P200955	2.25	Unknown
120	A_32_P111609	TOMM7	2.25	Homo sapiens translocase of outer mitochondrial membrane 7 homolog (yeast), mRNA [NM_019059]
121	A_23_P74740	PARK7	2.24	Homo sapiens Parkinson disease (autosomal recessive, early onset) 7 (PARK7), mRNA [NM_007262]
122	A_23_P18294	RPL14	2.24	Homo sapiens ribosomal protein L14 (RPL14), transcript variant 2, mRNA [NM_003973]
123	A_24_P878388	A_24_P878388	2.24	Unknown
124	A_24_P367063	A_24_P367063	2.24	Unknown
125	A_23_P256933	RPL24	2.23	Homo sapiens ribosomal protein L24 (RPL24), mRNA [NM_000986]
126	A_24_P20777	RPL37	2.23	Homo sapiens ribosomal protein L37 (RPL37), mRNA [NM_000997]
127	A_24_P332292	A_24_P332292	2.23	Unknown
128	A_23_P93348	LTB	2.23	Homo sapiens lymphotoxin beta (TNF superfamily, member 3) (LTB), variant 1, mRNA [NM_002341]
129	A_23_P63953	LOC646119	2.22	PREDICTED: Homo sapiens similar to ribosomal protein S8 (LOC646119), mRNA [XM_929084]
130	A_24_P153063	LOC646710	2.22	PREDICTED: Homo sapiens hypothetical LOC646710 (LOC646710), mRNA [XR_017260]
131	A_32_P47554	HINT1	2.21	Homo sapiens histidine triad nucleotide binding protein 1 (HINT1), mRNA [NM_005340]
132	A_24_P127442	A_24_P127442	2.21	Unknown
133	A_24_P491643	THC2506377	2.21	HSU02032 ribosomal protein L23a {Homo sapiens} (exp=-1; wgp=0; cg=0), partial (92%) [THC2506377]
134	A_24_P372608	RPS13	2.21	Homo sapiens ribosomal protein S13 (RPS13), mRNA [NM_001017]
135	A_24_P303118	RPL34	2.2	Homo sapiens ribosomal protein L34 (RPL34), transcript variant 2, mRNA [NM_033625]
136	A_24_P206427	EIF3S6	2.2	Homo sapiens eukaryotic translation initiation factor 3, subunit 6 48kDa (EIF3S6), mRNA [NM_001568]
137	A_32_P141923	NACA2	2.2	Homo sapiens nascent-polypeptide-associated complex alpha (NACAL), mRNA [NM_199290]
138	A_24_P763243	EEF1A1	2.2	Homo sapiens eukaryotic translation elongation factor 1 alpha 1 (EEF1A1), mRNA [NM_001402]
139	A_24_P124672	DYNLL1	2.2	Homo sapiens dynein, light chain, LC8-type 1 (DYNLL1), transcript variant 3, mRNA [NM_003746]
140	A_24_P58881	LOC731457	2.19	PREDICTED: Homo sapiens similar to ribosomal protein S27a (LOC731457), mRNA [XR_015936]
141	A_23_P56314	UQCR	2.19	Homo sapiens ubiquinol-cytochrome c reductase, 6.4kDa subunit (UQCR), mRNA [NM_006830]
142	A_24_P505981	A_24_P505981	2.19	Unknown
143	A_32_P128781	A_32_P128781	2.19	Unknown
144	A_23_P214080	EGR1	2.19	Homo sapiens early growth response 1 (EGR1), mRNA [NM_001964]
145	A_23_P142724	RPL37A	2.18	Homo sapiens ribosomal protein L37a (RPL37A), mRNA [NM_000998]
146	A_24_P57837	THC2567891	2.18	Q6NXR8_HUMAN (Q6NXR8) Ribosomal protein S3a, partial (91%) [THC2567891]
147	A_24_P144383	A_24_P144383	2.18	Unknown
148	A_23_P208358	RPL28	2.18	Homo sapiens ribosomal protein L28 (RPL28), mRNA [NM_000991]
149	A_32_P209350	RPL3	2.17	Homo sapiens ribosomal protein L3 (RPL3), transcript variant 1, mRNA [NM_000967]
150	A_23_P165840	ODC1	2.17	Homo sapiens ornithine decarboxylase 1 (ODC1), mRNA [NM_002539]
151	A_23_P120660	RPS21	2.16	Homo sapiens ribosomal protein S21 (RPS21), mRNA [NM_001024]
152	A_32_P125549	RPL31P4	2.16	PREDICTED: Homo sapiens ribosomal protein L31 pseudogene 4 (RPL31P4), mRNA [XR_018222]
153	A_23_P165061	AES	2.16	Homo sapiens amino-terminal enhancer of split (AES), transcript variant 1, mRNA [NM_198969]
154	A_24_P6975	LOC342994	2.16	PREDICTED: Homo sapiens similar to ribosomal protein L34 (LOC342994), mRNA [XM_938484]
155	A_23_P147098	MTPN	2.16	Homo sapiens myotrophin (MTPN), mRNA [NM_145808]
156	A_32_P49392	A_32_P49392	2.16	Unknown
157	A_23_P128067	RPL41	2.15	Homo sapiens ribosomal protein L41 (RPL41), transcript variant 1, mRNA [NM_021104]
158	A_23_P28075	GPX4	2.15	Homo sapiens glutathione peroxidase 4 (phospholipid hydroperoxidase) (GPX4), transcript variant 1, mRNA [NM_002085]
159	A_23_P378968	PTP4A2	2.15	Homo sapiens protein tyrosine phosphatase type IVA, member 2 (PTP4A2), transcript variant 2, mRNA [NM_080392]
160	A_24_P179351	TPT1	2.15	Homo sapiens tumor protein, translationally-controlled 1 (TPT1), mRNA [NM_003295]
161	A_23_P144497	RPS3A	2.14	Homo sapiens ribosomal protein S3A (RPS3A), mRNA [NM_001006]
162	A_24_P477475	LOC648027	2.14	PREDICTED: Homo sapiens similar to Elongation factor 1-gamma (EF-1-gamma) (eEF-1B gamma) (LOC648027), mRNA [XR_018231]
163	A_23_P217510	CD99	2.14	Homo sapiens CD99 molecule (CD99), mRNA [NM_002414]
164	A_32_P22539	hCG_26523	2.14	PREDICTED: Homo sapiens similar to 60S ribosomal protein L26 (Silica-induced gene 20 protein) (SIG-20) (LOC400055), mRNA [XM_374987]
165	A_32_P145153	RPL31	2.14	Homo sapiens ribosomal protein L31 (RPL31), mRNA [NM_000993]
166	A_32_P18493	LOC730747	2.14	PREDICTED: Homo sapiens similar to 60S ribosomal protein L14 (CAG-ISL 7) (LOC730747), [XR_015398]
167	A_24_P289884	A_24_P289884	2.13	Unknown
168	A_32_P96213	TPT1	2.13	Homo sapiens tumor protein, translationally-controlled 1 (TPT1), mRNA [NM_003295]
169	A_32_P20367	RPS7	2.13	Homo sapiens ribosomal protein S7 (RPS7), mRNA [NM_001011]
170	A_24_P178693	LOC648378	2.13	PREDICTED: Homo sapiens similar to ribosomal protein S14 (LOC648378), mRNA [XR_018303]
171	A_23_P110811	COX7C	2.13	Homo sapiens cytochrome c oxidase subunit VIIc (COX7C), nucl. gene enc. mito prot, mRNA [NM_001867]
172	A_23_P256059	MGC70863	2.13	Homo sapiens similar to RPL23AP7 protein (MGC70863), transcript variant 1, mRNA [NM_203477]
173	A_24_P349636	LOC388401	2.12	PREDICTED: Homo sapiens similar to 60S ribosomal protein L7 (LOC388401), mRNA [XR_016879]
174	A_23_P65031	DYNLL1	2.12	Homo sapiens dynein, light chain, LC8-type 1 (DYNLL1), transcript variant 3, mRNA [NM_003746]
175	A_32_P86028	RPS13	2.12	Homo sapiens ribosomal protein S13 (RPS13), mRNA [NM_001017]
176	A_24_P166443	HLA-DPB1	2.12	Homo sapiens major histocompatibility complex, class II, DP beta 1 (HLA-DPB1), mRNA [NM_002121]
177	A_23_P29747	RPL23A	2.12	Homo sapiens ribosomal protein L23a (RPL23A), mRNA [NM_000984]
178	A_32_P190488	hCG_26523	2.12	PREDICTED: Homo sapiens similar to 60S ribosomal protein L26 (LOC646161), mRNA [XR_018048]
179	A_24_P204474	A_24_P204474	2.11	Unknown
180	A_24_P918810	LOC120318	2.11	PREDICTED: Homo sapiens similar to 40S ribosomal protein S6 (LOC120318), mRNA [XR_018482]
181	A_23_P213754	PAIP2	2.11	Homo sapiens poly(A) binding protein interacting protein 2 (PAIP2), transcript variant 2, mRNA [NM_016480]
182	A_32_P215714	RPL6	2.11	Homo sapiens ribosomal protein L6 (RPL6), transcript variant 2, mRNA [NM_000970]
183	A_24_P136011	A_24_P136011	2.11	Unknown
184	A_32_P100974	RPL24	2.11	Homo sapiens ribosomal protein L24 (RPL24), mRNA [NM_000986]
185	A_32_P111507	LOC440311	2.11	PRED: H sap similar to Glioma tumor suppressor gene 2 protein (p60) (LOC440311), mRNA [XR_016779]
186	A_24_P392713	AK124741	2.11	Homo sapiens cDNA FLJ42751 fis, clone BRAWH3000491, similar to 40S ribosomal prot S12. [AK124741]
187	A_24_P287198	EEF1G	2.11	Homo sapiens eukaryotic translation elongation factor 1 gamma (EEF1G), mRNA [NM_001404]
188	A_32_P58074	RPS3A	2.1	Homo sapiens ribosomal protein S3A (RPS3A), mRNA [NM_001006]
189	A_24_P315440	CD174733	2.1	CD174733 AGENCOURT_13961604 NIH_MGC_172 Homo sapiens cDNA 5', mRNA sequence [CD174733]
190	A_24_P418239	RPS14	2.1	Homo sapiens ribosomal protein S14 (RPS14), transcript variant 3, mRNA [NM_005617]
191	A_23_P141029	COX4I1	2.1	Homo sapiens cytochrome c oxidase subunit IV isoform 1 (COX4I1), mRNA [NM_001861]
192	A_24_P33607	LOC652558	2.1	PREDICTED: Homo sapiens similar to 60S ribosomal protein L7 (LOC652558), mRNA [XR_019386]
193	A_24_P126902	A_24_P126902	2.09	Unknown
194	A_23_P502224	CYB5R3	2.09	Homo sapiens cytochrome b5 reductase 3 (CYB5R3), transcript variant M, mRNA [NM_000398]
195	A_24_P134074	RPS19	2.09	Homo sapiens ribosomal protein S19 (RPS19), mRNA [NM_001022]
196	A_24_P418418	RPS17	2.08	Homo sapiens ribosomal protein S17 (RPS17), mRNA [NM_001021]
197	A_24_P102769	UQCRH	2.08	Homo sapiens mitochondrial hinge protein precursor, mRNA, complete cds. [M36647]
198	A_23_P142146	RPL18	2.08	Homo sapiens ribosomal protein L18 (RPL18), mRNA [NM_000979]
199	A_32_P135818	RPS3A	2.08	Homo sapiens ribosomal protein S3A (RPS3A), mRNA [NM_001006]
200	A_23_P141549	RPS7	2.08	Homo sapiens ribosomal protein S7 (RPS7), mRNA [NM_001011]

## Sheet: SupplementaryTable2
No.	Agilent ID	Gene Symbol	Fold	Description
1	A_23_P152570	CV575560	3.8	oe37f10.y1 Human keratoconus cornea, unamplified, [CV575560]
2	A_24_P733016	LOC390427	2.7	PREDICTED: Homo sapiens similar to TBP-associated factor 15 (LOC390427), mRNA [XM_372498]
3	A_23_P39445	RKHD1	2.65	Homo sapiens ring finger and KH domain containing 1 (RKHD1), mRNA [NM_203304]
4	A_24_P221424	ZNF784	2.62	Homo sapiens zinc finger protein 784 (ZNF784), mRNA [NM_203374]
5	A_32_P131640	SLITRK4	2.36	Homo sapiens SLIT and NTRK-like family, member 4 (SLITRK4), mRNA [NM_173078]
6	A_24_P269315	SERPINB1	2.32	Leukocyte elastase inhibitor (LEI) (Serpin B1) (Monocyte/neutrophil elastase inhibitor) [ENST00000380739]
7	A_24_P375911	ENST00000359466	2.31	chromosome X open reading frame 18 (CXorf18), misc RNA [ENST00000359466]
8	A_32_P22275	AA418814	2.3	AA418814 zw01a02.s1 Soares_NhHMPu_S1 Homo sapiens 3', mRNA sequence [AA418814]
9	A_23_P46560	FOXD3	2.3	Homo sapiens forkhead box D3 (FOXD3), mRNA [NM_012183]
10	A_24_P153342	ENST00000357697	2.24	Unknown
11	A_23_P56197	CRLF1	2.13	Homo sapiens cytokine receptor-like factor 1 (CRLF1), mRNA [NM_004750]
12	A_32_P33213	THC2718728	2.09	Unknown
13	A_32_P524614	C17orf74	2.06	Homo sapiens chromosome 17 open reading frame 74 (C17orf74), mRNA [NM_175734]
14	A_23_P156708	TNXB	2.05	Homo sapiens tenascin XB (TNXB), transcript variant XB, mRNA [NM_019105]
15	A_23_P6481	TNRC6B	2.04	Homo sapiens trinucleotide repeat containing 6B (TNRC6B), transcript variant 1, mRNA [NM_015088]
16	A_23_P337849	TNRC4	2.03	Homo sapiens trinucleotide repeat containing 4 (TNRC4), mRNA [NM_007185]
17	A_23_P502320	AGRP	2.03	Homo sapiens agouti related protein homolog (mouse) (AGRP), transcript variant 1, mRNA [NM_001138]
18	A_24_P93901	SIN3B	1.99	Homo sapiens SIN3 homolog B, transcription regulator (yeast), mRNA complete cds. [BC063531]
19	A_23_P253982	HOXA4	1.97	Homo sapiens homeobox A4 (HOXA4), mRNA [NM_002141]
20	A_32_P780	THC2654039	1.96	ALU2_HUMAN (P39189) Alu subfamily SB, partial (4%) [THC2654039]
21	A_32_P38619	THC2760960	1.94	Unknown
22	A_24_P815091	THC2755576	1.93	ALU1_HUMAN (P39188) Alu subfamily J, partial (13%) [THC2755576]
23	A_23_P128503	IL26	1.93	Homo sapiens interleukin 26 (IL26), mRNA [NM_018402]
24	A_24_P238649	AK098372	1.88	Homo sapiens cDNA FLJ25506 fis, clone CBR05185. [AK098372]
25	A_24_P35891	ZNF219	1.86	Homo sapiens zinc finger protein 219 (ZNF219), mRNA [NM_016423]
26	A_24_P636834	A_24_P636834	1.86	Unknown
27	A_23_P70069	AK000420	1.84	Homo sapiens cDNA FLJ20413 fis, clone KAT02170. [AK000420]
28	A_32_P148914	LOC389634	1.83	Homo sapiens hypothetical LOC389634, mRNA (cDNA clone IMAGE:4157715). [BC037255]
29	A_23_P114445	MAGEE1	1.81	Homo sapiens melanoma antigen family E, 1 (MAGEE1), mRNA [NM_020932]
30	A_23_P427754	GJC1	1.81	Homo sapiens gap junction protein, chi 1, 31.9kDa (GJC1), mRNA [NM_152219]
31	A_23_P256158	ADRA2C	1.79	Homo sapiens adrenergic, alpha-2C-, receptor (ADRA2C), mRNA [NM_000683]
32	A_32_P138933	A_32_P138933	1.75	Unknown
33	A_23_P372386	SCARA5	1.73	Homo sapiens scavenger receptor class A, member 5 (putative) (SCARA5), mRNA [NM_173833]
34	A_32_P226356	THC2679528	1.72	Unknown
35	A_24_P913828	MUC3A	1.72	Homo sapiens mucin (MUC-3) mRNA, partial cds. [M55405]
36	A_24_P417189	DUSP9	1.71	Homo sapiens dual specificity phosphatase 9 (DUSP9), mRNA [NM_001395]
37	A_32_P171328	UBE2S	1.7	Homo sapiens ubiquitin-conjugating enzyme E2S (UBE2S), mRNA [NM_014501]
38	A_24_P171274	LOR	1.7	Homo sapiens loricrin (LOR), mRNA [NM_000427]
39	A_24_P357037	UBE2G2	1.69	Homo sapiens ubiquitin-conjugating enzyme E2G 2 (UBE2G2), mRNA [NM_182688]
40	A_23_P47991	THRAP2	1.67	Homo sapiens thyroid hormone receptor associated protein 2 (THRAP2), mRNA [NM_015335]
41	A_23_P112241	DNAJB5	1.67	Homo sapiens DnaJ (Hsp40) homolog, subfamily B, member 5 (DNAJB5), mRNA [NM_012266]
42	A_23_P218158	SMEK1	1.67	Homo sapiens SMEK homolog 1, suppressor of mek1 (Dictyostelium) (SMEK1), mRNA [NM_032560]
43	A_32_P235293	A_32_P235293	1.66	Unknown
44	A_24_P418176	THC2666258	1.66	P13985_HUMAN (P13985) P25 protein, partial (97%) [THC2666258]
45	A_32_P181131	AW467174	1.65	AW467174 ha35g06.x1 NCI_CGAP_Kid12 MITOCHONDRIAL (HUMAN);, mRNA sequence [AW467174]
46	A_32_P133038	THC2718728	1.61	Unknown
47	A_32_P35486	THC2679528	1.6	Unknown
48	A_32_P84933	AK096674	1.59	Homo sapiens cDNA FLJ39355 fis, clone PEBLM2003426. [AK096674]
49	A_23_P89249	ERBB2	1.59	Homo sapiens v-erb-b2 erythroblastic leukemia viral oncogene homolog 2, mRNA [NM_001005862]
50	A_24_P935093	BQ018742	1.58	BQ018742 UI-H-DH1-awu-d-06-0-UI.s1 NCI_CGAP_DH1 Homo sapiens 3', mRNA sequence [BQ018742]
51	A_23_P153797	NCAN	1.58	Homo sapiens neurocan (NCAN), mRNA [NM_004386]
52	A_23_P344515	C16orf3	1.58	Homo sapiens chromosome 16 open reading frame 3 (C16orf3), mRNA [NM_001214]
53	A_24_P145249	ATP6V1B1	1.57	Homo sapiens ATPase, H+ transporting, lysosomal 56/58kDa, [BC035978]
54	A_23_P102622	MATN4	1.57	Homo sapiens matrilin 4 (MATN4), transcript variant 1, mRNA [NM_003833]
55	A_23_P380266	FLJ23867	1.56	Homo sapiens cDNA FLJ23867 fis, clone LNG09729. [AK074447]
56	A_23_P102113	WNT10A	1.56	Homo sapiens wingless-type MMTV integration site family, member 10A (WNT10A), mRNA [NM_025216]
57	A_23_P384418	GAGE3	1.55	Human GAGE-3 protein mRNA, complete cds. [U19144]
58	A_24_P238021	ENST00000302932	1.55	Uncharacterized protein C20orf181 (Fragment).[ENST00000302932]
59	A_23_P423331	NTNG2	1.55	Homo sapiens netrin G2 (NTNG2), mRNA [NM_032536]
60	A_32_P198371	LOC284926	1.55	Homo sapiens cDNA FLJ34036 fis, clone FCBBF2005069. [AK091355]
61	A_24_P363315	PPP1R11	1.54	Homo sapiens protein phosphatase 1, regulatory (inhibitor) subunit 11 (PPP1R11), mRNA [NM_021959]
62	A_32_P109495	THC2618720	1.54	Unknown
63	A_32_P104617	AK055960	1.53	Homo sapiens cDNA FLJ31398 fis, clone NT2NE1000175. [AK055960]
64	A_23_P34126	BGN	1.53	Homo sapiens biglycan (BGN), mRNA [NM_001711]
65	A_23_P42168	MDFI	1.52	Homo sapiens MyoD family inhibitor (MDFI), mRNA [NM_005586]
66	A_23_P9152	RCL1	1.52	Homo sapiens RNA terminal phosphate cyclase-like 1 (RCL1), mRNA [NM_005772]
67	A_24_P286190	TRIM7	1.51	Homo sapiens tripartite motif-containing 7 (TRIM7), transcript variant 6, mRNA [NM_033342]
68	A_23_P105592	MVK	1.51	Homo sapiens mevalonate kinase (mevalonic aciduria),complete cds. [BC016140]
69	A_32_P27327	BF822111	1.51	BF822111 CM3-RT0011-051200-531-f10 RT0011 Homo sapiens cDNA, mRNA sequence [BF822111]
70	A_23_P329062	A_23_P329062	1.5	Unknown
71	A_32_P19887	METT5D1	1.5	Homo sapiens methyltransferase 5 domain containing 1 (METT5D1), mRNA [NM_152636]
72	A_24_P710730	LOC653391	1.5	Homo sapiens similar to hypothetical protein LOC153561, mRNA, complete cds. [BC067830]
73	A_24_P936282	AA436686	1.49	AA436686 zv59a12.s1 Soares_testis_NHT 3' similar to contains Alu repetitive element;[AA436686]
74	A_24_P166431	TRIM10	1.49	Homo sapiens tripartite motif-containing 10 (TRIM10), transcript variant 1, mRNA [NM_006778]
75	A_32_P160414	THC2615996	1.49	Unknown
76	A_23_P357374	TIP39	1.48	Homo sapiens tuberoinfundibular 39 residue protein precursor (TIP39), mRNA [NM_178449]
77	A_32_P112359	AI751518	1.48	AI751518 cn10d09.y1 Normal Human Trabecular Bone Cells Homo sapiens cDNA clone [AI751518]
78	A_23_P44942	CCDC15	1.48	Homo sapiens coiled-coil domain containing 15 (CCDC15), mRNA [NM_025004]
79	A_23_P66767	GGT6	1.48	Homo sapiens gamma-glutamyltransferase 6 homolog (rat) (GGT6), mRNA [NM_153338]
80	A_23_P49082	NUBP2	1.46	Homo sapiens nucleotide binding protein 2 (MinD homolog, E. coli) (NUBP2), mRNA [NM_012225]
81	A_23_P91446	MMP24	1.46	Homo sapiens matrix metallopeptidase 24 (membrane-inserted) (MMP24), mRNA [NM_006690]
82	A_24_P85365	NDST2	1.46	Homo sapiens N-deacetylase/N-sulfotransferase (heparan glucosaminyl) 2, mRNA [BC018681]
83	A_23_P23630	CENTB5	1.45	Homo sapiens centaurin, beta 5 (CENTB5), mRNA [NM_030649]
84	A_32_P146552	AW269579	1.45	xv43d08.x1 Soares_NFL_T_GBC_S1 Homo sapiens, mRNA sequence [AW269579]
85	A_32_P60343	FLJ40113	1.45	Homo sapiens golgi autoantigen, golgin subfamily a-like pseudogene (FLJ40113) [NR_003246]
86	A_23_P303329	ATPBD3	1.45	Homo sapiens ATP binding domain 3 (ATPBD3), mRNA [NM_145232]
87	A_23_P163117	C14orf169	1.44	Homo sapiens chromosome 14 open reading frame 169 (C14orf169), mRNA [NM_024644]
88	A_32_P72541	BF803942	1.44	BF803942 CM2-CI0135-021100-477-g08 CI0135 Homo sapiens cDNA, mRNA sequence [BF803942]
89	A_24_P819729	AK097447	1.44	Homo sapiens cDNA FLJ40128 fis, clone TESTI2011407. [AK097447]
90	A_23_P38304	CD300LG	1.43	Homo sapiens CD300 molecule-like family member g (CD300LG), mRNA [NM_145273]
91	A_23_P163166	LTB4R2	1.43	Homo sapiens leukotriene B4 receptor 2 (LTB4R2), mRNA [NM_019839]
92	A_32_P201279	C20orf80	1.42	Homo sapiens mRNA; cDNA DKFZp686M08106 (from clone DKFZp686M08106). [CR933606]
93	A_32_P83315	THC2726954	1.42	Q5Y2C1_9STRA (Q5Y2C1) Silaffin, partial (4%) [THC2726954]
94	A_32_P85978	ZNF414	1.42	Homo sapiens cDNA FLJ23611 fis, clone ADKA02380. [AK074191]
95	A_32_P79190	LOC375010	1.42	Homo sapiens mRNA for FLJ00310 protein. [AK090412]
96	A_23_P75288	ATAD1	1.42	Homo sapiens ATPase family, AAA domain containing 1 (ATAD1), mRNA [NM_032810]
97	A_32_P113784	BM680083	1.41	BM680083 UI-E-EO1-aix-j-14-0-UI.s1 UI-E-EO1 Homo sapiens cDNA clone [BM680083]
98	A_23_P169494	ORM1	1.41	Homo sapiens orosomucoid 1 (ORM1), mRNA [NM_000607]
99	A_23_P350249	GLIS3	1.41	Homo sapiens GLIS family zinc finger 3 (GLIS3), transcript variant 1, mRNA [NM_001042413]
100	A_23_P4808	PTGER1	1.41	Homo sapiens prostaglandin E receptor 1 (subtype EP1), 42kDa (PTGER1), mRNA [NM_000955]
101	A_32_P20535	AA279208	1.41	AA279208 zs83e07.s1 NCI_CGAP_GCB1 Homo sapiens 3', mRNA sequence [AA279208]
102	A_32_P31785	BM979607	1.41	BM979607 UI-CF-DU1-adt-k-11-0-UI.s1 UI-CF-DU1 Homo sapiens 3', mRNA sequence [BM979607]
103	A_32_P227027	THC2693842	1.4	Unknown
104	A_24_P50248	FAM110C	1.4	Homo sapiens family with sequence similarity 110, member C (FAM110C), mRNA [NM_001077710]
105	A_32_P20040	A_32_P20040	1.4	Unknown
106	A_24_P801451	EHMT2	1.4	Homo sapiens euchromatic histone-lysine N-methyltransferase 2 (EHMT2), mRNA [NM_006709]
107	A_23_P393627	KLF14	1.39	Homo sapiens Kruppel-like factor 14 (KLF14), mRNA [NM_138693]
108	A_23_P137248	PRKY	1.39	Homo sapiens protein kinase, Y-linked (PRKY), mRNA [NM_002760]
109	A_23_P80867	LOC90113	1.39	Homo sapiens mRNA; cDNA DKFZp761K032 (from clone DKFZp761K032). [AL834499]
110	A_32_P64688	AB011149	1.39	Homo sapiens mRNA for KIAA0577 protein, partial cds. [AB011149]
111	A_32_P179089	BE843546	1.39	BE843546 CM3-TN0066-080800-269-g03 TN0066 Homo sapiens cDNA, mRNA sequence [BE843546]
112	A_23_P214425	NFYA	1.38	Nuclear transcription factor Y subunit alpha (NF-YA) (CAAT-box). [ENST00000341376]
113	A_23_P66319	BCAR1	1.37	Homo sapiens breast cancer anti-estrogen resistance 1 (BCAR1), mRNA [NM_014567]
114	A_32_P40375	THC2518594	1.37	Q6PJD4_HUMAN (Q6PJD4) LOC389906 protein (Fragment), partial (10%) [THC2518594]
115	A_32_P185701	BC041959	1.37	Homo sapiens cDNA clone IMAGE:5302136. [BC041959]
116	A_32_P225472	LOC642398	1.37	PREDICTED: Homo sapiens hypothetical LOC642398, mRNA [XM_926013]
117	A_24_P76898	PPP2R5C	1.37	Homo sapiens mRNA; cDNA DKFZp761H0317 (from clone DKFZp761H0317). [AL834350]
118	A_23_P147822	EPS8L2	1.37	Homo sapiens EPS8-like 2 (EPS8L2), mRNA [NM_022772]
119	A_23_P360302	GUCY2F	1.37	Homo sapiens guanylate cyclase 2F, retinal (GUCY2F), mRNA [NM_001522]
120	A_23_P100413	EXOSC6	1.37	Homo sapiens exosome component 6 (EXOSC6), mRNA [NM_058219]
121	A_23_P1575	TRIM49	1.37	Homo sapiens tripartite motif-containing 49 (TRIM49), mRNA [NM_020358]
122	A_23_P109122	RP5-860F19.3	1.37	Homo sapiens KIAA1442 protein, mRNA (cDNA clone IMAGE:5502800), complete cds. [BC054347]
123	A_23_P106682	EMP2	1.36	Homo sapiens epithelial membrane protein 2 (EMP2), mRNA [NM_001424]
124	A_23_P335198	MEGF8	1.36	Homo sapiens multiple EGF-like-domains 8 (MEGF8), mRNA [NM_001410]
125	A_23_P217411	SMC1A	1.35	Homo sapiens structural maintenance of chromosomes 1A (SMC1A), mRNA [NM_006306]
126	A_32_P364462	RASIP1	1.35	Homo sapiens Ras interacting protein 1 (RASIP1), mRNA [NM_017805]
127	A_32_P222096	BX115782	1.35	BX115782 Soares_testis_NHT Homo sapiens, mRNA sequence [BX115782]
128	A_23_P40280	C20orf28	1.34	Homo sapiens chromosome 20 open reading frame 28 (C20orf28), mRNA [NM_015417]
129	A_23_P127175	SAR1A	1.34	Homo sapiens SAR1 gene homolog A (S. cerevisiae) (SAR1A), mRNA [NM_020150]
130	A_23_P151595	CPNE6	1.34	Homo sapiens copine VI (neuronal) (CPNE6), mRNA [NM_006032]
131	A_23_P346884	RBPJL	1.34	Homo sapiens recombination signal binding protein for ig-kappa J region-like (RBPJL), mRNA [NM_014276]
132	A_23_P213141	TRIM2	1.33	Homo sapiens tripartite motif-containing 2 (TRIM2), mRNA [NM_015271]
133	A_24_P314571	SPC24	1.33	Homo sapiens SPC24, NDC80 kinetochore complex, homolog (S. cerevisiae) (SPC24), mRNA [NM_182513]
134	A_24_P677608	AK024171	1.32	Homo sapiens cDNA FLJ14109 fis, similar to B-CELL GROWTH FACTOR PRECURSOR. [AK024171]
135	A_23_P16483	STK11	1.32	Homo sapiens serine/threonine kinase 11 (STK11), mRNA [NM_000455]
136	A_32_P179686	BX641027	1.31	Homo sapiens mRNA; cDNA DKFZp686O10247 (from clone DKFZp686O10247). [BX641027]
137	A_32_P20912	AK025669	1.31	Homo sapiens cDNA: FLJ22016 fis, clone HEP07422. [AK025669]
138	A_23_P215549	PON3	1.31	Homo sapiens paraoxonase 3 (PON3), mRNA [NM_000940]
139	A_24_P56689	ZNF205	1.31	Homo sapiens zinc finger protein 205 (ZNF205), transcript variant 1, mRNA [NM_003456]
140	A_32_P760762	A_32_P760762	1.31	Unknown
141	A_23_P58729	SLC34A1	1.31	Homo sapiens solute carrier family 34 (sodium phosphate), member 1 (SLC34A1), mRNA [NM_003052]
142	A_32_P38689	N52008	1.31	N52008 yz08b03.s1 Soares_multiple_sclerosis_2NbHMSP Homo sapiens 3', mRNA sequence [N52008]
143	A_32_P36715	CR627135	1.31	Homo sapiens mRNA; cDNA DKFZp779J0122 (from clone DKFZp779J0122). [CR627135]
144	A_23_P112774	PTP4A3	1.3	Homo sapiens protein tyrosine phosphatase type IVA, (PTP4A3), mRNA [NM_032611]
145	A_24_P658413	ENST00000379447	1.3	Mucin-12 (Mucin-11) (Fragment). [Source:Uniprot/SPTREMBL;Acc:Q9UKN0] [ENST00000379447]
146	A_23_P156919	GPR6	1.3	Homo sapiens G protein-coupled receptor 6 (GPR6), mRNA [NM_005284]
147	A_24_P916407	THC2550272	1.3	Unknown
148	A_23_P343927	HIST2H2AB	1.3	Homo sapiens histone cluster 2, H2ab (HIST2H2AB), mRNA [NM_175065]
149	A_24_P182858	LBH	1.3	Homo sapiens limb bud and heart development homolog (mouse) (LBH), mRNA [NM_030915]
150	A_23_P158096	COL27A1	1.3	Homo sapiens cDNA FLJ11895 fis, clone HEMBA1007301, [AK021957]
151	A_32_P234543	THC2719015	1.29	Unknown
152	A_24_P919283	A_24_P919283	1.29	Unknown
153	A_23_P54447	C15orf5	1.29	Homo sapiens chromosome 15 open reading frame 5, mRNA [BC069765]
154	A_24_P157698	C5orf16	1.29	Homo sapiens chromosome 5 open reading frame 16 (C5orf16), mRNA [NM_173828]
155	A_24_P261470	NRXN2	1.29	Homo sapiens neurexin 2 (NRXN2), transcript variant alpha-2, mRNA [NM_138732]
156	A_24_P227450	ACAD10	1.29	Homo sapiens acyl-Coenzyme A dehydrogenase family, member 10 (ACAD10), mRNA [NM_025247]
157	A_32_P34876	LOC56964	1.29	Homo sapiens hypothetical protein from EUROIMAGE 384293 (LOC56964), mRNA [NM_020212]
158	A_23_P141429	ABI3	1.28	Homo sapiens ABI gene family, member 3 (ABI3), mRNA [NM_016428]
159	A_24_P291016	ABL1	1.28	Homo sapiens v-abl Abelson murine leukemia viral oncogene homolog 1 (ABL1), mRNA [NM_005157]
160	A_23_P166453	CDC42EP1	1.28	Homo sapiens CDC42 effector protein (Rho GTPase binding) 1, transcript variant 1, mRNA [NM_152243]
161	A_24_P196413	ARHGEF17	1.28	Homo sapiens Rho guanine nucleotide exchange factor (GEF) 17 (ARHGEF17), mRNA [NM_014786]
162	A_23_P209176	TMPRSS9	1.28	Homo sapiens cDNA FLJ16193 fis, clone BRTHA2018011, [AK131261]
163	A_23_P53329	FLJ13224	1.28	Homo sapiens cDNA FLJ13224 fis, clone OVARC1000008. [AK023286]
164	A_24_P709949	BM351936	1.28	BM351936 ig84d05.x1 HR85 islet Homo sapiens cDNA 3', mRNA sequence [BM351936]
165	A_23_P98898	CDK2	1.27	Homo sapiens cyclin-dependent kinase 2 (CDK2), transcript variant 1, mRNA [NM_001798]
166	A_23_P152199	CTRL	1.27	Homo sapiens chymotrypsin-like (CTRL), mRNA [NM_001907]
167	A_24_P941148	FAM29A	1.27	Homo sapiens family with sequence similarity 29, member A (FAM29A), mRNA [NM_017645]
168	A_23_P386168	LOC255783	1.27	Homo sapiens hypothetical protein LOC255783 (LOC255783) on chromosome 19 [NR_002797]
169	A_23_P72157	MFSD7	1.27	Homo sapiens major facilitator superfamily domain containing 7 (MFSD7), mRNA [NM_032219]
170	A_24_P930613	A_24_P930613	1.27	Unknown
171	A_24_P936393	A_24_P936393	1.26	Unknown
172	A_23_P256033	EEF1A2	1.26	Homo sapiens eukaryotic translation elongation factor 1 alpha 2 (EEF1A2), mRNA [NM_001958]
173	A_32_P233938	FAM133B	1.26	Homo sapiens hypothetical protein MGC40405 (MGC40405), transcript variant 1, mRNA [NM_152789]
174	A_32_P213615	AK096778	1.26	Homo sapiens cDNA FLJ39459 fis, clone PROST2011439. [AK096778]
175	A_23_P334727	NRG4	1.26	Homo sapiens neuregulin 4 (NRG4), mRNA [NM_138573]
176	A_23_P85990	SIKE	1.26	Homo sapiens suppressor of IKK epsilon (SIKE), mRNA [NM_025073]
177	A_24_P341538	USP51	1.25	Homo sapiens ubiquitin specific peptidase 51 (USP51), mRNA [NM_201286]
178	A_24_P85498	DKFZP434B061	1.25	Homo sapiens mRNA; cDNA DKFZp434B061 (from clone DKFZp434B061); partial cds. [AL117481]
179	A_32_P155016	CTXN1	1.25	Homo sapiens cortexin 1 (CTXN1), mRNA [NM_206833]
180	A_32_P24223	SUZ12	1.25	Homo sapiens suppressor of zeste 12 homolog (Drosophila) (SUZ12), mRNA [NM_015355]
181	A_23_P217564	ACSL4	1.25	Homo sapiens acyl-CoA synthetase long-chain family member 4 (ACSL4), transcript variant 1, mRNA [NM_004458]
182	A_32_P325680	AK074162	1.25	Homo sapiens mRNA for FLJ00235 protein. [AK074162]
183	A_24_P110291	AK055583	1.25	Homo sapiens cDNA FLJ31021 fis, clone HLUNG2000412. [AK055583]
184	A_24_P50666	LOC642652	1.25	PREDICTED: Homo sapiens hypothetical LOC642652 (LOC642652), mRNA [XR_016196]
185	A_32_P72447	UBE2S	1.25	Homo sapiens ubiquitin-conjugating enzyme E2S (UBE2S), mRNA [NM_014501]
186	A_24_P500584	XIST	1.25	Homo sapiens X (inactive)-specific transcript (XIST) on chromosome X [NR_001564]
187	A_24_P766865	AK096498	1.24	Homo sapiens cDNA FLJ39179 fis, clone OCBBF2004147. [AK096498]
188	A_23_P208422	F2RL3	1.24	Homo sapiens coagulation factor II (thrombin) receptor-like 3 (F2RL3), mRNA [NM_003950]
189	A_23_P392501	TNRC6C	1.24	Homo sapiens cDNA FLJ31859 fis, clone NT2RP7001231. [AK056421]
190	A_24_P45160	LOC339229	1.24	Homo sapiens hypothetical protein LOC339229 (LOC339229), mRNA [NM_001039842]
191	A_32_P125687	THC2510656	1.24	ALU6_HUMAN (P39193) Alu subfamily SP, partial (13%) [THC2510656]
192	A_23_P383278	PYCRL	1.24	Homo sapiens pyrroline-5-carboxylate reductase-like (PYCRL), mRNA [NM_023078]
193	A_24_P367762	BC014606	1.24	Homo sapiens cDNA clone IMAGE:4826808. [BC014606]
194	A_32_P25514	GABRG2	1.24	Homo sapiens gamma-aminobutyric acid (GABA) A receptor, gamma 2 (GABRG2), mRNA [NM_198904]
195	A_32_P175674	N47494	1.24	N47494 yy90a12.s1 Soares_multiple_sclerosis_2NbHMSP Homo sapiens cDNA clone
196	A_24_P682579	LOC647157	1.24	PREDICTED: Homo sapiens similar to CG10806-PB, isoform B (LOC647157), mRNA [XR_017478]
197	A_24_P230156	JRK	1.24	Homo sapiens jerky homolog (mouse) (JRK), transcript variant 1, mRNA [NM_003724]
198	A_23_P330561	C19orf59	1.24	Homo sapiens chromosome 19 open reading frame 59 (C19orf59), mRNA [NM_174918]
199	A_32_P4581	AK130118	1.23	Homo sapiens cDNA FLJ26608 fis, clone LVR00914. [AK130118]
200	A_23_P78061	LHX1	1.23	Homo sapiens LIM homeobox 1 (LHX1), mRNA [NM_005568]

## Sheet: SupplementaryTable3
Standard ABI Assays
Gene name	Assay ID (ABI)
18S	Hs03928990_g1
GAPDH	Hs03929097_g1
RPL11	Hs00831112_s1
RPS12	Hs00831630_g1
TMSL3	Hs03407480_gH
B2M	Hs00984230_m1
EGFR	Hs01076078_m1
ERBB2	Hs01001580_m1
SLITRK4	Hs00331273_s1
HOXA4	Hs01573270_m1
CRLF1	Hs00191064_m1
METT5D1	Hs01079670_g1
TNXB	Hs00372889_g1
MUC3A	Hs03649367_mH
Custom Assays
Gene name	Forward primer	Reverse primer	Probe
CV575560	CCCAGGAGGACAAGAAGCATT	GTTGGAAAATACTCATCAGAGATGCTA	TCCTGTCAGCCGGGAA
THC2718728	AAAGTTCTGTATGGTTTGGAAAGCA	TGTTTTTCTGAATGGGAATTTACCT	AAATGGTCACCTAATTTTGA
ALUY	TCCTGGCTAACACGGTGAAAC	CCACGCCCGGCTAATTTT	CGTCTCTACTAAAAATAC
